# Supplementary material for: BDNF as a Putative Target for Standardized Extract of Ginkgo biloba-Induced Persistence of Object Recognition Memory
Source: Molecules. 2021 Jun 1;26(11):3326. doi: 10.3390/molecules26113326 (PMC8198829; doi:10.3390/molecules26113326)
Supplement: Supplementary file 1 [file molecules-26-03326-s001.zip]

Archive with 1 entries (1 files):
- molecules-1182931-supplementary.pdf
